# Supplementary material for: Transcriptome analysis of Pennisetum americanum × Pennisetum purpureum and Pennisetum americanum leaves in response to high-phosphorus stress
Source: BMC Plant Biol. 2024 Jul 6;24:635. doi: 10.1186/s12870-024-05339-3 (PMC11227232; doi:10.1186/s12870-024-05339-3)
Supplement: Supplementary file 1 — Supplementary Material 1 [file 12870_2024_5339_MOESM1_ESM.xlsx]

## Sheet: Table S1
Table S1 Quality of data output
Samples	Raw Reads	Clean Reads	Raw Base(G)	Clean Base(G)	Error Rate(%)	Q20(%)	Q30(%)	GC Content(%)
DL_200_1	20431124	20223972	6.1	6.1	0.02	97.84	94.47	55.78
DL_200_2	23992661	23559900	7.2	7.1	0.02	97.9	94.58	56.02
DL_200_3	23221683	22952160	7	6.9	0.02	97.84	94.53	56.21
DL_600_1	22743429	22344751	6.8	6.7	0.03	97.73	93.97	55.09
DL_600_2	23618427	23356890	7.1	7	0.02	97.87	94.55	55.9
DL_600_3	23524232	23115275	7.1	6.9	0.02	97.95	94.67	55.25
DL_1000_1	23423594	23170045	7	7	0.02	97.89	94.56	54.82
DL_1000_2	21443694	21077852	6.4	6.3	0.02	97.9	94.53	55.61
DL_1000_3	22603312	22206896	6.8	6.7	0.03	97.66	93.91	56.35
YL_200_1	23599245	23341543	7.1	7	0.03	97.67	94.06	54.01
YL_200_2	19436681	19069038	5.8	5.7	0.03	97.71	93.94	55.25
YL_200_3	20322052	19892778	6.1	6	0.02	97.92	94.58	54.42
YL_600_1	18966325	18480781	5.7	5.5	0.02	97.97	94.75	55.26
YL_600_2	22417639	21870420	6.7	6.6	0.02	97.91	94.57	54.5
YL_600_3	20143462	19869392	6	6	0.02	97.94	94.6	53.93
YL_1000_1	20427683	20158886	6.1	6	0.02	97.85	94.47	55.18
YL_1000_2	23801046	23525412	7.1	7.1	0.02	97.93	94.61	53.41
YL_1000_3	26023240	25681416	7.8	7.7	0.02	97.94	94.69	54.44

## Sheet: Table S2
Table S2 GO analysis of DEGs
DL_600 vs. DL_200					DL_1000 vs. DL_200					DL_600 vs. DL_1000					YL_600 vs. YL_200					YL_1000 vs. YL_200					YL_600 vs. YL_1000
GO_classify1	ID	GO_classify2	GeneRatio	P value	GO_classify1	ID	GO_classify2	GeneRatio	P value	GO_classify1	ID	GO_classify2	GeneRatio	P value	GO_classify1	ID	GO_classify2	GeneRatio	P value	GO_classify1	ID	GO_classify2	GeneRatio	P value	GO_classify1	ID	GO_classify2	GeneRatio	P value
molecular function	GO:0003735	structural constituent of ribosome	85|844	7.0966e-14	molecular function	GO:0016491	oxidoreductase activity	203|1370	3.4947e-07	biological process	GO:0006259	DNA metabolic process	94|905	0.015221	molecular function	GO:0016491	oxidoreductase activity	198|1390	1.8647e-05	molecular function	GO:0016491	oxidoreductase activity	244|1679	1.4437e-07	biological process	GO:0042254	ribosome biogenesis	72|956	7.0178e-05
cellular component	GO:0005840	ribosome	91|844	3.1443e-12	molecular function	GO:0003735	structural constituent of ribosome	71|1370	0.011771	molecular function	GO:0016491	oxidoreductase activity	112|905	0.061957	molecular function	GO:0016757	transferase activity, transferring glycosyl groups	65|1390	0.00010132	biological process	GO:0005975	carbohydrate metabolic process	129|1679	1.2978e-06	molecular function	GO:0003735	structural constituent of ribosome	62|956	9.984e-05
molecular function	GO:0005198	structural molecule activity	110|844	4.2303e-12	molecular function	GO:0005198	structural molecule activity	106|1370	0.021102	biological process	GO:0006950	response to stress	68|905	0.077119	biological process	GO:0005975	carbohydrate metabolic process	98|1390	0.000824	cellular component	GO:0005840	ribosome	117|1679	4.8914e-06	cellular component	GO:0005840	ribosome	71|956	0.00013974
biological process	GO:0042254	ribosome biogenesis	89|844	1.3562e-11	cellular component	GO:0005840	ribosome	81|1370	0.024226	biological process	GO:0042592	homeostatic process	19|905	0.090931	biological process	GO:0055085	transmembrane transport	118|1390	0.010114	molecular function	GO:0003735	structural constituent of ribosome	100|1679	6.6255e-06	molecular function	GO:0005198	structural molecule activity	83|956	0.0026106
biological process	GO:0006412	translation	96|844	8.4054e-11	biological process	GO:0055085	transmembrane transport	112|1370	0.025255	biological process	GO:0055085	transmembrane transport	72|905	0.10132	cellular component	GO:0009536	plastid	8|1390	0.017688	biological process	GO:0042254	ribosome biogenesis	116|1679	6.6332e-06	molecular function	GO:0016829	lyase activity	32|956	0.0026317
cellular component	GO:0005737	cytoplasm	159|844	0.00025822	biological process	GO:0042254	ribosome biogenesis	80|1370	0.028933	molecular function	GO:0016791	phosphatase activity	13|905	0.11461	biological process	GO:0009790	embryo development	5|1390	0.017705	molecular function	GO:0016798	hydrolase activity, acting on glycosyl bonds	68|1679	8.5792e-05	molecular function	GO:0016301	kinase activity	109|956	0.0053655
molecular function	GO:0016491	oxidoreductase activity	116|844	0.0028411	biological process	GO:0071554	cell wall organization or biogenesis	14|1370	0.057159	biological process	GO:0000003	reproduction	27|905	0.12578	molecular function	GO:0016798	hydrolase activity, acting on glycosyl bonds	48|1390	0.018547	molecular function	GO:0005198	structural molecule activity	139|1679	0.00036777	molecular function	GO:0019843	rRNA binding	7|956	0.0091892
biological process	GO:0071554	cell wall organization or biogenesis	10|844	0.045236	biological process	GO:0006412	translation	88|1370	0.074213	biological process	GO:0007010	cytoskeleton organization	11|905	0.1413	molecular function	GO:0022857	transmembrane transporter activity	135|1390	0.020766	cellular component	GO:0009579	thylakoid	33|1679	0.00056782	biological process	GO:0006412	translation	70|956	0.0097213
cellular component	GO:0043226	organelle	218|844	0.049039	cellular component	GO:0005829	cytosol	8|1370	0.082459	biological process	GO:0030154	cell differentiation	13|905	0.15262	biological process	GO:0006629	lipid metabolic process	74|1390	0.040144	biological process	GO:0055085	transmembrane transport	145|1679	0.0021869	biological process	GO:0006464	cellular protein modification process	122|956	0.069434
biological process	GO:0048646	anatomical structure formation involved in morphogenesis	9|844	0.06564	molecular function	GO:0016746	transferase activity, transferring acyl groups	36|1370	0.12906	molecular function	GO:0016798	hydrolase activity, acting on glycosyl bonds	28|905	0.15451	biological process	GO:0000278	mitotic cell cycle	13|1390	0.042829	biological process	GO:0006412	translation	117|1679	0.0025433	molecular function	GO:0016757	transferase activity, transferring glycosyl groups	35|956	0.078986
biological process	GO:0009058	biosynthetic process	243|844	0.10873	molecular function	GO:0022857	transmembrane transporter activity	122|1370	0.1511	biological process	GO:0048856	anatomical structure development	26|905	0.15756	biological process	GO:0006790	sulfur compound metabolic process	17|1390	0.057632	biological process	GO:0015979	photosynthesis	33|1679	0.0060768	cellular component	GO:0009536	plastid	5|956	0.08228
cellular component	GO:0005622	intracellular	278|844	0.13711	molecular function	GO:0042393	histone binding	4|1370	0.20485	molecular function	GO:0043167	ion binding	292|905	0.17048	cellular component	GO:0005618	cell wall	7|1390	0.058507	molecular function	GO:0022857	transmembrane transporter activity	157|1679	0.038603	biological process	GO:0055085	transmembrane transport	76|956	0.089961
biological process	GO:0034641	cellular nitrogen compound metabolic process	293|844	0.14042	biological process	GO:0006629	lipid metabolic process	65|1370	0.20728	cellular component	GO:0000229	cytoplasmic chromosome	1|905	0.18786	biological process	GO:0030705	cytoskeleton-dependent intracellular transport	1|1390	0.061809	cellular component	GO:0009536	plastid	8|1679	0.047451	molecular function	GO:0016853	isomerase activity	19|956	0.10205
biological process	GO:0055085	transmembrane transport	65|844	0.14722	molecular function	GO:0016757	transferase activity, transferring glycosyl groups	44|1370	0.22524	biological process	GO:0005975	carbohydrate metabolic process	51|905	0.24578	biological process	GO:0048856	anatomical structure development	41|1390	0.069451	molecular function	GO:0016757	transferase activity, transferring glycosyl groups	60|1679	0.04987	cellular component	GO:0031012	extracellular matrix	2|956	0.14976
biological process	GO:0006457	protein folding	7|844	0.16427	biological process	GO:0000902	cell morphogenesis	4|1370	0.22935	biological process	GO:0009790	embryo development	2|905	0.26705	biological process	GO:0008283	cell proliferation	8|1390	0.081156	biological process	GO:0006810	transport	303|1679	0.064886	biological process	GO:0006397	mRNA processing	16|956	0.16161
cellular component	GO:0000229	cytoplasmic chromosome	1|844	0.16727	molecular function	GO:0016829	lyase activity	31|1370	0.23323	biological process	GO:0006629	lipid metabolic process	43|905	0.27408	biological process	GO:0040011	locomotion	21|1390	0.081233	molecular function	GO:0016829	lyase activity	42|1679	0.067556	biological process	GO:0006520	cellular amino acid metabolic process	46|956	0.16699
molecular function	GO:0019843	rRNA binding	4|844	0.16916	biological process	GO:0007155	cell adhesion	11|1370	0.26099	biological process	GO:0048646	anatomical structure formation involved in morphogenesis	7|905	0.27592	biological process	GO:0022618	ribonucleoprotein complex assembly	4|1390	0.084826	molecular function	GO:0016853	isomerase activity	32|1679	0.070396	molecular function	GO:0016798	hydrolase activity, acting on glycosyl bonds	29|956	0.16881
molecular function	GO:0016779	nucleotidyltransferase activity	21|844	0.16955	biological process	GO:0140014	mitotic nuclear division	6|1370	0.26269	cellular component	GO:0005886	plasma membrane	28|905	0.28111	molecular function	GO:0008134	transcription factor binding	22|1390	0.093405	biological process	GO:0009058	biosynthetic process	475|1679	0.082082	biological process	GO:0002376	immune system process	13|956	0.16886
biological process	GO:0030154	cell differentiation	12|844	0.17303	molecular function	GO:0016791	phosphatase activity	16|1370	0.26784	biological process	GO:0006605	protein targeting	8|905	0.28705	biological process	GO:0007049	cell cycle	34|1390	0.09721	biological process	GO:0009790	embryo development	4|1679	0.11331	cellular component	GO:0030312	external encapsulating structure	13|956	0.17759
molecular function	GO:0008168	methyltransferase activity	21|844	0.17736	biological process	GO:0051301	cell division	13|1370	0.26846	biological process	GO:0006464	cellular protein modification process	108|905	0.29475	biological process	GO:0006091	generation of precursor metabolites and energy	39|1390	0.10554	biological process	GO:0000278	mitotic cell cycle	13|1679	0.13071	biological process	GO:0005975	carbohydrate metabolic process	55|956	0.1832
biological process	GO:0040011	locomotion	12|844	0.18949	cellular component	GO:0000229	cytoplasmic chromosome	1|1370	0.2692	biological process	GO:0007165	signal transduction	68|905	0.30417	molecular function	GO:0003700	DNA-binding transcription factor activity	64|1390	0.10955	biological process	GO:0006629	lipid metabolic process	82|1679	0.13361	cellular component	GO:0005886	plasma membrane	31|956	0.19156
biological process	GO:0006790	sulfur compound metabolic process	9|844	0.22397	biological process	GO:0006790	sulfur compound metabolic process	13|1370	0.29902	cellular component	GO:0030312	external encapsulating structure	11|905	0.308	cellular component	GO:0005929	cilium	11|1390	0.11829	biological process	GO:0042592	homeostatic process	31|1679	0.13905	biological process	GO:0044281	small molecule metabolic process	115|956	0.19166
molecular function	GO:0016874	ligase activity	14|844	0.22758	biological process	GO:0006464	cellular protein modification process	160|1370	0.30098	molecular function	GO:0022857	transmembrane transporter activity	78|905	0.31776	biological process	GO:0048870	cell motility	11|1390	0.12188	biological process	GO:0007009	plasma membrane organization	3|1679	0.14226	biological process	GO:0008283	cell proliferation	5|956	0.19716
cellular component	GO:0032991	protein-containing complex	218|844	0.24643	biological process	GO:0040007	growth	6|1370	0.32589	molecular function	GO:0016301	kinase activity	86|905	0.33541	biological process	GO:0006810	transport	247|1390	0.15487	biological process	GO:0022618	ribonucleoprotein complex assembly	4|1679	0.14286	biological process	GO:0030154	cell differentiation	13|956	0.20021
biological process	GO:0000003	reproduction	23|844	0.25164	molecular function	GO:0016301	kinase activity	127|1370	0.35739	biological process	GO:0032196	transposition	9|905	0.33928	biological process	GO:0140014	mitotic nuclear division	7|1390	0.15742	biological process	GO:0040011	locomotion	23|1679	0.14813	molecular function	GO:0016887	ATPase activity	31|956	0.20436
biological process	GO:0061024	membrane organization	6|844	0.2518	cellular component	GO:0005815	microtubule organizing center	5|1370	0.40026	cellular component	GO:0005829	cytosol	4|905	0.35074	cellular component	GO:0030312	external encapsulating structure	18|1390	0.1623	biological process	GO:0061024	membrane organization	12|1679	0.14946	biological process	GO:0015979	photosynthesis	15|956	0.20453
cellular component	GO:0031410	cytoplasmic vesicle	8|844	0.25269	biological process	GO:0040011	locomotion	16|1370	0.40526	molecular function	GO:0030234	enzyme regulator activity	23|905	0.3947	biological process	GO:0051276	chromosome organization	37|1390	0.1676	biological process	GO:0007034	vacuolar transport	4|1679	0.15327	cellular component	GO:0009579	thylakoid	13|956	0.22393
molecular function	GO:0004518	nuclease activity	22|844	0.26812	molecular function	GO:0016798	hydrolase activity, acting on glycosyl bonds	36|1370	0.40947	biological process	GO:0008219	cell death	8|905	0.40123	biological process	GO:0006605	protein targeting	13|1390	0.17161	biological process	GO:0030154	cell differentiation	22|1679	0.15946	molecular function	GO:0016491	oxidoreductase activity	110|956	0.22932
molecular function	GO:0016746	transferase activity, transferring acyl groups	21|844	0.26975	molecular function	GO:0008168	methyltransferase activity	29|1370	0.41598	cellular component	GO:0005856	cytoskeleton	21|905	0.40355	biological process	GO:0006914	autophagy	7|1390	0.17235	biological process	GO:0140014	mitotic nuclear division	8|1679	0.16564	molecular function	GO:0008233	peptidase activity	53|956	0.23581
molecular function	GO:0016791	phosphatase activity	10|844	0.28641	cellular component	GO:0009536	plastid	4|1370	0.4252	molecular function	GO:0016829	lyase activity	19|905	0.42058	biological process	GO:0051301	cell division	14|1390	0.19292	biological process	GO:0030198	extracellular matrix organization	2|1679	0.17872	biological process	GO:0019748	secondary metabolic process	5|956	0.28793
biological process	GO:0030198	extracellular matrix organization	1|844	0.30825	biological process	GO:0048870	cell motility	8|1370	0.43328	cellular component	GO:0005811	lipid droplet	1|905	0.46965	biological process	GO:0000003	reproduction	38|1390	0.1969	biological process	GO:0048870	cell motility	12|1679	0.18024	cellular component	GO:0005576	extracellular region	53|956	0.29398
biological process	GO:0048856	anatomical structure development	22|844	0.32024	biological process	GO:0009790	embryo development	2|1370	0.45493	biological process	GO:0000902	cell morphogenesis	2|905	0.48553	biological process	GO:0040007	growth	7|1390	0.19987	molecular function	GO:0016765	transferase activity, transferring alkyl or aryl (other than methyl) groups	9|1679	0.18198	biological process	GO:0048856	anatomical structure development	25|956	0.29874
molecular function	GO:0016798	hydrolase activity, acting on glycosyl bonds	23|844	0.34561	biological process	GO:0000278	mitotic cell cycle	8|1370	0.4676	cellular component	GO:0031410	cytoplasmic vesicle	7|905	0.48692	biological process	GO:0030154	cell differentiation	18|1390	0.20115	biological process	GO:0006790	sulfur compound metabolic process	17|1679	0.19206	molecular function	GO:0030234	enzyme regulator activity	25|956	0.32868
cellular component	GO:0009536	plastid	3|844	0.3496	biological process	GO:0030198	extracellular matrix organization	1|1370	0.46919	biological process	GO:0003013	circulatory system process	1|905	0.48977	biological process	GO:0015979	photosynthesis	21|1390	0.20568	cellular component	GO:0005737	cytoplasm	250|1679	0.24043	biological process	GO:0006605	protein targeting	8|956	0.33133
cellular component	GO:0005768	endosome	2|844	0.36085	biological process	GO:0007005	mitochondrion organization	9|1370	0.47571	biological process	GO:0006913	nucleocytoplasmic transport	5|905	0.50022	molecular function	GO:0016829	lyase activity	32|1390	0.20829	biological process	GO:0007005	mitochondrion organization	13|1679	0.24143	molecular function	GO:0003924	GTPase activity	21|956	0.34025
cellular component	GO:0005654	nucleoplasm	17|844	0.36298	molecular function	GO:0051082	unfolded protein binding	8|1370	0.49901	molecular function	GO:0003700	DNA-binding transcription factor activity	36|905	0.50187	molecular function	GO:0016301	kinase activity	136|1390	0.22652	biological process	GO:0044403	symbiont process	70|1679	0.24841	molecular function	GO:0022857	transmembrane transporter activity	81|956	0.3612
biological process	GO:0048870	cell motility	5|844	0.44654	molecular function	GO:0003729	mRNA binding	2|1370	0.51882	biological process	GO:0006457	protein folding	5|905	0.50524	molecular function	GO:0016791	phosphatase activity	17|1390	0.22791	biological process	GO:0048646	anatomical structure formation involved in morphogenesis	12|1679	0.27078	cellular component	GO:0000228	nuclear chromosome	9|956	0.36642
biological process	GO:0000902	cell morphogenesis	2|844	0.44678	biological process	GO:0065003	protein-containing complex assembly	29|1370	0.53648	cellular component	GO:0005929	cilium	5|905	0.51863	biological process	GO:0007059	chromosome segregation	13|1390	0.23261	biological process	GO:0007165	signal transduction	125|1679	0.27382	biological process	GO:0071554	cell wall organization or biogenesis	7|956	0.41166
cellular component	GO:0005811	lipid droplet	1|844	0.44927	biological process	GO:0022607	cellular component assembly	42|1370	0.54714	biological process	GO:0071554	cell wall organization or biogenesis	6|905	0.52315	cellular component	GO:0000228	nuclear chromosome	14|1390	0.24568	molecular function	GO:0016301	kinase activity	158|1679	0.33958	biological process	GO:0040007	growth	4|956	0.41244
cellular component	GO:0005794	Golgi apparatus	6|844	0.48071	cellular component	GO:0005737	cytoplasm	195|1370	0.55986	biological process	GO:0007155	cell adhesion	6|905	0.52515	biological process	GO:0006397	mRNA processing	21|1390	0.25612	biological process	GO:0040007	growth	7|1679	0.35256	biological process	GO:0007165	signal transduction	69|956	0.4159
biological process	GO:0051301	cell division	7|844	0.48165	molecular function	GO:0043167	ion binding	415|1370	0.59829	biological process	GO:0022607	cellular component assembly	28|905	0.53599	cellular component	GO:0005815	microtubule organizing center	6|1390	0.25724	biological process	GO:0000902	cell morphogenesis	4|1679	0.35504	cellular component	GO:0005777	peroxisome	2|956	0.43125
biological process	GO:0006520	cellular amino acid metabolic process	35|844	0.49198	cellular component	GO:0009579	thylakoid	14|1370	0.60401	molecular function	GO:0004386	helicase activity	18|905	0.55388	biological process	GO:0006913	nucleocytoplasmic transport	9|1390	0.28989	cellular component	GO:0031012	extracellular matrix	2|1679	0.35512	biological process	GO:0050877	nervous system process	3|956	0.43621
biological process	GO:0051276	chromosome organization	19|844	0.49424	cellular component	GO:0005811	lipid droplet	1|1370	0.62122	biological process	GO:0051301	cell division	7|905	0.55736	biological process	GO:0007009	plasma membrane organization	2|1390	0.30235	cellular component	GO:0032991	protein-containing complex	422|1679	0.35617	molecular function	GO:0016810	hydrolase activity, acting on carbon-nitrogen (but not peptide) bonds	4|956	0.45713
cellular component	GO:0030312	external encapsulating structure	9|844	0.50947	biological process	GO:0015979	photosynthesis	16|1370	0.62387	cellular component	GO:0005773	vacuole	2|905	0.55827	cellular component	GO:0005694	chromosome	56|1390	0.3119	biological process	GO:0007267	cell-cell signaling	8|1679	0.37032	molecular function	GO:0003723	RNA binding	48|956	0.46462
cellular component	GO:0005829	cytosol	3|844	0.52573	cellular component	GO:0005777	peroxisome	2|1370	0.62521	molecular function	GO:0008168	methyltransferase activity	18|905	0.56185	cellular component	GO:0005829	cytosol	6|1390	0.31524	molecular function	GO:0008289	lipid binding	18|1679	0.37206	biological process	GO:0042592	homeostatic process	15|956	0.46484
molecular function	GO:0022857	transmembrane transporter activity	67|844	0.57231	cellular component	GO:0031012	extracellular matrix	1|1370	0.63737	biological process	GO:0071941	nitrogen cycle metabolic process	1|905	0.5673	cellular component	GO:0009579	thylakoid	17|1390	0.32081	molecular function	GO:0019843	rRNA binding	5|1679	0.38022	biological process	GO:0048646	anatomical structure formation involved in morphogenesis	6|956	0.48966
molecular function	GO:0016829	lyase activity	16|844	0.5869	biological process	GO:0003013	circulatory system process	1|1370	0.64239	biological process	GO:0009056	catabolic process	39|905	0.60753	biological process	GO:0002376	immune system process	16|1390	0.33021	cellular component	GO:0005929	cilium	10|1679	0.39021	cellular component	GO:0005811	lipid droplet	1|956	0.4897
molecular function	GO:0016765	transferase activity, transferring alkyl or aryl (other than methyl) groups	3|844	0.59266	biological process	GO:0008283	cell proliferation	4|1370	0.65162	cellular component	GO:0009579	thylakoid	9|905	0.63129	biological process	GO:0007005	mitochondrion organization	10|1390	0.35966	biological process	GO:0048856	anatomical structure development	41|1679	0.39057	biological process	GO:0006790	sulfur compound metabolic process	8|956	0.4944
molecular function	GO:0003700	DNA-binding transcription factor activity	32|844	0.59647	biological process	GO:0009058	biosynthetic process	361|1370	0.66519	molecular function	GO:0008092	cytoskeletal protein binding	10|905	0.63686	molecular function	GO:0016853	isomerase activity	22|1390	0.37135	cellular component	GO:0005886	plasma membrane	48|1679	0.39914	biological process	GO:0003013	circulatory system process	1|956	0.50957
biological process	GO:0007005	mitochondrion organization	5|844	0.60317	cellular component	GO:0005576	extracellular region	67|1370	0.67298	biological process	GO:0044403	symbiont process	33|905	0.64078	biological process	GO:0071941	nitrogen cycle metabolic process	2|1390	0.37151	cellular component	GO:0005768	endosome	3|1679	0.47136	molecular function	GO:0043167	ion binding	292|956	0.51528
biological process	GO:0065003	protein-containing complex assembly	17|844	0.60354	biological process	GO:0006259	DNA metabolic process	109|1370	0.68419	molecular function	GO:0016779	nucleotidyltransferase activity	17|905	0.64392	biological process	GO:0044403	symbiont process	56|1390	0.37328	biological process	GO:0006950	response to stress	107|1679	0.47668	cellular component	GO:0005739	mitochondrion	23|956	0.5163
biological process	GO:0009790	embryo development	1|844	0.61912	biological process	GO:0032196	transposition	10|1370	0.69199	biological process	GO:0040011	locomotion	9|905	0.64728	biological process	GO:0006950	response to stress	91|1390	0.38721	molecular function	GO:0016791	phosphatase activity	17|1679	0.49904	cellular component	GO:0005737	cytoplasm	137|956	0.52013
biological process	GO:0007155	cell adhesion	5|844	0.62069	biological process	GO:0007010	cytoskeleton organization	10|1370	0.70904	molecular function	GO:0019843	rRNA binding	2|905	0.64883	biological process	GO:0032196	transposition	13|1390	0.39473	biological process	GO:0006913	nucleocytoplasmic transport	9|1679	0.49994	biological process	GO:0006950	response to stress	60|956	0.52453
biological process	GO:0006091	generation of precursor metabolites and energy	18|844	0.62462	biological process	GO:0071941	nitrogen cycle metabolic process	1|1370	0.71594	biological process	GO:0051604	protein maturation	8|905	0.6491	molecular function	GO:0008135	translation factor activity, RNA binding	10|1390	0.40374	molecular function	GO:0008233	peptidase activity	85|1679	0.50158	biological process	GO:0032196	transposition	8|956	0.52725
cellular component	GO:0005929	cilium	4|844	0.63206	cellular component	GO:0005929	cilium	6|1370	0.72475	biological process	GO:0065003	protein-containing complex assembly	18|905	0.65338	molecular function	GO:0003677	DNA binding	176|1390	0.40448	biological process	GO:0007155	cell adhesion	11|1679	0.51749	biological process	GO:0006457	protein folding	5|956	0.56044
biological process	GO:0006913	nucleocytoplasmic transport	4|844	0.6334	molecular function	GO:0003700	DNA-binding transcription factor activity	50|1370	0.73065	molecular function	GO:0016765	transferase activity, transferring alkyl or aryl (other than methyl) groups	3|905	0.66405	biological process	GO:0007155	cell adhesion	10|1390	0.40838	molecular function	GO:0008135	translation factor activity, RNA binding	11|1679	0.52033	biological process	GO:0051604	protein maturation	9|956	0.5725
molecular function	GO:0008135	translation factor activity, RNA binding	5|844	0.64405	biological process	GO:0008219	cell death	9|1370	0.73212	biological process	GO:0019748	secondary metabolic process	3|905	0.66637	molecular function	GO:0019843	rRNA binding	4|1390	0.42338	cellular component	GO:0030312	external encapsulating structure	17|1679	0.52526	biological process	GO:0006091	generation of precursor metabolites and energy	21|956	0.58536
biological process	GO:0007034	vacuolar transport	1|844	0.6442	biological process	GO:0005975	carbohydrate metabolic process	65|1370	0.73316	cellular component	GO:0005618	cell wall	2|905	0.66853	molecular function	GO:0016765	transferase activity, transferring alkyl or aryl (other than methyl) groups	6|1390	0.43454	cellular component	GO:0005739	mitochondrion	40|1679	0.53231	biological process	GO:0000278	mitotic cell cycle	5|956	0.59569
biological process	GO:0022618	ribonucleoprotein complex assembly	1|844	0.64958	molecular function	GO:0016810	hydrolase activity, acting on carbon-nitrogen (but not peptide) bonds	4|1370	0.73717	biological process	GO:0007049	cell cycle	16|905	0.67428	cellular component	GO:0031410	cytoplasmic vesicle	11|1390	0.43863	molecular function	GO:0030674	protein binding, bridging	1|1679	0.55703	biological process	GO:0008219	cell death	7|956	0.60587
molecular function	GO:0003729	mRNA binding	1|844	0.65208	biological process	GO:0006520	cellular amino acid metabolic process	52|1370	0.7682	biological process	GO:0015979	photosynthesis	10|905	0.68368	molecular function	GO:0042393	histone binding	3|1390	0.44003	cellular component	GO:0031410	cytoplasmic vesicle	12|1679	0.56887	biological process	GO:0051301	cell division	7|956	0.61532
molecular function	GO:0008092	cytoskeletal protein binding	9|844	0.65644	cellular component	GO:0005856	cytoskeleton	26|1370	0.77264	biological process	GO:0007267	cell-cell signaling	3|905	0.71242	molecular function	GO:0016746	transferase activity, transferring acyl groups	31|1390	0.46095	molecular function	GO:0016810	hydrolase activity, acting on carbon-nitrogen (but not peptide) bonds	6|1679	0.58358	cellular component	GO:0043226	organelle	220|956	0.61887
biological process	GO:0000278	mitotic cell cycle	4|844	0.66339	biological process	GO:0051276	chromosome organization	27|1370	0.77295	cellular component	GO:0005576	extracellular region	43|905	0.72225	biological process	GO:0051604	protein maturation	14|1390	0.47949	molecular function	GO:0016874	ligase activity	22|1679	0.58513	cellular component	GO:0005615	extracellular space	6|956	0.6226
biological process	GO:0022607	cellular component assembly	24|844	0.67502	cellular component	GO:0005739	mitochondrion	29|1370	0.77501	molecular function	GO:0008134	transcription factor binding	9|905	0.72229	cellular component	GO:0005794	Golgi apparatus	10|1390	0.48089	biological process	GO:0065003	protein-containing complex assembly	35|1679	0.58683	molecular function	GO:0016779	nucleotidyltransferase activity	18|956	0.63357
molecular function	GO:0030234	enzyme regulator activity	18|844	0.68973	biological process	GO:0007049	cell cycle	23|1370	0.77767	biological process	GO:0006790	sulfur compound metabolic process	6|905	0.73361	biological process	GO:0030198	extracellular matrix organization	1|1390	0.48666	biological process	GO:0006091	generation of precursor metabolites and energy	37|1679	0.59792	biological process	GO:0009058	biosynthetic process	252|956	0.6395
biological process	GO:0006950	response to stress	49|844	0.71844	biological process	GO:0007059	chromosome segregation	8|1370	0.78704	biological process	GO:0006810	transport	144|905	0.73708	molecular function	GO:0030674	protein binding, bridging	1|1390	0.4925	cellular component	GO:0005618	cell wall	4|1679	0.61318	molecular function	GO:0008168	methyltransferase activity	18|956	0.6464
cellular component	GO:0005783	endoplasmic reticulum	15|844	0.71938	biological process	GO:0007165	signal transduction	89|1370	0.79072	molecular function	GO:0051082	unfolded protein binding	4|905	0.74326	biological process	GO:0006464	cellular protein modification process	160|1390	0.49541	biological process	GO:0071554	cell wall organization or biogenesis	10|1679	0.63758	biological process	GO:0009790	embryo development	1|956	0.6613
biological process	GO:0044281	small molecule metabolic process	88|844	0.73376	biological process	GO:0009056	catabolic process	55|1370	0.79242	cellular component	GO:0005768	endosome	1|905	0.75153	molecular function	GO:0008289	lipid binding	14|1390	0.49685	biological process	GO:0008283	cell proliferation	5|1679	0.63878	biological process	GO:0022618	ribonucleoprotein complex assembly	1|956	0.69271
biological process	GO:0140014	mitotic nuclear division	2|844	0.73722	molecular function	GO:0008134	transcription factor binding	13|1370	0.79541	cellular component	GO:0005739	mitochondrion	19|905	0.75208	biological process	GO:0007267	cell-cell signaling	6|1390	0.50052	biological process	GO:0006457	protein folding	8|1679	0.64289	biological process	GO:0007034	vacuolar transport	1|956	0.69821
biological process	GO:0034655	nucleobase-containing compound catabolic process	8|844	0.74587	biological process	GO:0006810	transport	216|1370	0.79743	molecular function	GO:0016757	transferase activity, transferring glycosyl groups	23|905	0.75402	biological process	GO:0065003	protein-containing complex assembly	30|1390	0.50868	biological process	GO:0051301	cell division	12|1679	0.6578	cellular component	GO:0005618	cell wall	2|956	0.70029
biological process	GO:0040007	growth	2|844	0.78364	biological process	GO:0034655	nucleobase-containing compound catabolic process	13|1370	0.79752	cellular component	GO:0005777	peroxisome	1|905	0.75954	molecular function	GO:0016874	ligase activity	19|1390	0.51769	cellular component	GO:0005773	vacuole	3|1679	0.68222	cellular component	GO:0032991	protein-containing complex	230|956	0.70176
cellular component	GO:0005856	cytoskeleton	15|844	0.78959	biological process	GO:0002376	immune system process	11|1370	0.81688	biological process	GO:0006520	cellular amino acid metabolic process	34|905	0.7604	biological process	GO:0008219	cell death	11|1390	0.52141	cellular component	GO:0005811	lipid droplet	1|1679	0.6961	biological process	GO:0006629	lipid metabolic process	38|956	0.70264
cellular component	GO:0005739	mitochondrion	17|844	0.797	biological process	GO:0022618	ribonucleoprotein complex assembly	1|1370	0.8178	molecular function	GO:0005198	structural molecule activity	52|905	0.76572	molecular function	GO:0032182	ubiquitin-like protein binding	2|1390	0.53773	biological process	GO:0007049	cell cycle	30|1679	0.69713	biological process	GO:0040011	locomotion	9|956	0.70418
molecular function	GO:0016757	transferase activity, transferring glycosyl groups	20|844	0.80144	molecular function	GO:0032182	ubiquitin-like protein binding	1|1370	0.82161	cellular component	GO:0005815	microtubule organizing center	2|905	0.76851	molecular function	GO:0003729	mRNA binding	2|1390	0.54022	biological process	GO:0007059	chromosome segregation	11|1679	0.70008	molecular function	GO:0003729	mRNA binding	1|956	0.70535
molecular function	GO:0016810	hydrolase activity, acting on carbon-nitrogen (but not peptide) bonds	2|844	0.80539	biological process	GO:0007034	vacuolar transport	1|1370	0.82277	molecular function	GO:0008289	lipid binding	7|905	0.77902	cellular component	GO:0005739	mitochondrion	33|1390	0.54431	cellular component	GO:0005615	extracellular space	10|1679	0.70322	molecular function	GO:0016791	phosphatase activity	8|956	0.72053
biological process	GO:0042592	homeostatic process	10|844	0.80994	cellular component	GO:0030312	external encapsulating structure	11|1370	0.82575	molecular function	GO:0008233	peptidase activity	41|905	0.77902	molecular function	GO:0043167	ion binding	430|1390	0.54661	cellular component	GO:0005635	nuclear envelope	3|1679	0.70791	biological process	GO:0051276	chromosome organization	19|956	0.72814
biological process	GO:0019748	secondary metabolic process	2|844	0.8224	biological process	GO:0061024	membrane organization	5|1370	0.82954	biological process	GO:0034641	cellular nitrogen compound metabolic process	288|905	0.78058	cellular component	GO:0005773	vacuole	3|1390	0.56469	biological process	GO:0003013	circulatory system process	1|1679	0.71837	biological process	GO:0006913	nucleocytoplasmic transport	4|956	0.72871
biological process	GO:0016192	vesicle-mediated transport	17|844	0.84497	biological process	GO:0006913	nucleocytoplasmic transport	5|1370	0.83856	biological process	GO:0008283	cell proliferation	2|905	0.79495	biological process	GO:0061024	membrane organization	7|1390	0.57093	biological process	GO:0006520	cellular amino acid metabolic process	66|1679	0.71848	biological process	GO:0065003	protein-containing complex assembly	18|956	0.73311
biological process	GO:0007059	chromosome segregation	4|844	0.85505	molecular function	GO:0016853	isomerase activity	16|1370	0.84077	molecular function	GO:0042393	histone binding	1|905	0.79714	biological process	GO:0009058	biosynthetic process	370|1390	0.57312	molecular function	GO:0003700	DNA-binding transcription factor activity	62|1679	0.72536	molecular function	GO:0008135	translation factor activity, RNA binding	5|956	0.74256
biological process	GO:0007267	cell-cell signaling	2|844	0.85628	cellular component	GO:0005886	plasma membrane	32|1370	0.84803	biological process	GO:0051276	chromosome organization	17|905	0.80309	biological process	GO:0007165	signal transduction	97|1390	0.57622	biological process	GO:0044281	small molecule metabolic process	180|1679	0.73005	biological process	GO:0048870	cell motility	4|956	0.74463
molecular function	GO:0051082	unfolded protein binding	3|844	0.85931	molecular function	GO:0019843	rRNA binding	2|1370	0.85562	biological process	GO:0002376	immune system process	7|905	0.80995	molecular function	GO:0016810	hydrolase activity, acting on carbon-nitrogen (but not peptide) bonds	5|1390	0.58683	cellular component	GO:0005777	peroxisome	2|1679	0.73631	biological process	GO:0007267	cell-cell signaling	3|956	0.74569
molecular function	GO:0008233	peptidase activity	35|844	0.87373	cellular component	GO:0005783	endoplasmic reticulum	23|1370	0.86238	biological process	GO:0040007	growth	2|905	0.82004	cellular component	GO:0005840	ribosome	62|1390	0.58995	biological process	GO:0034655	nucleobase-containing compound catabolic process	17|1679	0.74814	biological process	GO:0007049	cell cycle	16|956	0.74922
biological process	GO:0050877	nervous system process	1|844	0.88198	molecular function	GO:0003723	RNA binding	59|1370	0.87511	biological process	GO:0034655	nucleobase-containing compound catabolic process	8|905	0.82409	cellular component	GO:0005576	extracellular region	70|1390	0.59371	biological process	GO:0051604	protein maturation	14|1679	0.75301	cellular component	GO:0005856	cytoskeleton	18|956	0.75098
cellular component	GO:0005576	extracellular region	36|844	0.88563	biological process	GO:0042592	homeostatic process	16|1370	0.87687	molecular function	GO:0008135	translation factor activity, RNA binding	4|905	0.83923	cellular component	GO:0005615	extracellular space	9|1390	0.60211	cellular component	GO:0005815	microtubule organizing center	4|1679	0.76381	cellular component	GO:0005768	endosome	1|956	0.76905
biological process	GO:0008219	cell death	4|844	0.88698	biological process	GO:0048856	anatomical structure development	26|1370	0.87874	biological process	GO:0006399	tRNA metabolic process	14|905	0.84014	biological process	GO:0019748	secondary metabolic process	5|1390	0.60911	molecular function	GO:0008092	cytoskeletal protein binding	17|1679	0.78857	molecular function	GO:0051082	unfolded protein binding	4|956	0.78435
cellular component	GO:0005618	cell wall	1|844	0.88893	molecular function	GO:0016779	nucleotidyltransferase activity	22|1370	0.87897	biological process	GO:0044281	small molecule metabolic process	92|905	0.84275	biological process	GO:0042592	homeostatic process	20|1390	0.61263	biological process	GO:0071941	nitrogen cycle metabolic process	1|1679	0.79548	biological process	GO:0034641	cellular nitrogen compound metabolic process	304|956	0.78707
cellular component	GO:0005886	plasma membrane	18|844	0.89189	biological process	GO:0016192	vesicle-mediated transport	29|1370	0.88904	biological process	GO:0061024	membrane organization	3|905	0.84335	biological process	GO:0009056	catabolic process	60|1390	0.63431	biological process	GO:0000003	reproduction	35|1679	0.79907	cellular component	GO:0005815	microtubule organizing center	2|956	0.78978
biological process	GO:0006810	transport	125|844	0.89441	biological process	GO:0019748	secondary metabolic process	3|1370	0.89212	biological process	GO:0048870	cell motility	3|905	0.861	cellular component	GO:0005777	peroxisome	2|1390	0.63632	molecular function	GO:0016887	ATPase activity	42|1679	0.79991	molecular function	GO:0004386	helicase activity	16|956	0.79181
molecular function	GO:0008289	lipid binding	5|844	0.9057	cellular component	GO:0005615	extracellular space	6|1370	0.90192	molecular function	GO:0016874	ligase activity	9|905	0.86145	cellular component	GO:0031012	extracellular matrix	1|1390	0.65867	biological process	GO:0002376	immune system process	14|1679	0.80376	cellular component	GO:0005730	nucleolus	8|956	0.80039
biological process	GO:0032196	transposition	4|844	0.906	molecular function	GO:0004518	nuclease activity	25|1370	0.90225	cellular component	GO:0000228	nuclear chromosome	5|905	0.86184	molecular function	GO:0016887	ATPase activity	37|1390	0.67498	biological process	GO:0050877	nervous system process	3|1679	0.80806	molecular function	GO:0042393	histone binding	1|956	0.81017
biological process	GO:0006397	mRNA processing	7|844	0.90716	cellular component	GO:0005794	Golgi apparatus	6|1370	0.90281	cellular component	GO:0005794	Golgi apparatus	4|905	0.86508	biological process	GO:0042254	ribosome biogenesis	60|1390	0.67527	molecular function	GO:0030234	enzyme regulator activity	35|1679	0.80977	cellular component	GO:0031410	cytoplasmic vesicle	5|956	0.82353
molecular function	GO:0008134	transcription factor binding	6|844	0.91409	biological process	GO:0048646	anatomical structure formation involved in morphogenesis	5|1370	0.90727	biological process	GO:0009058	biosynthetic process	228|905	0.87578	biological process	GO:0048646	anatomical structure formation involved in morphogenesis	7|1390	0.69583	cellular component	GO:0005794	Golgi apparatus	9|1679	0.81182	molecular function	GO:0019899	enzyme binding	4|956	0.82358
biological process	GO:0015031	protein transport	25|844	0.91433	biological process	GO:0051604	protein maturation	9|1370	0.91419	molecular function	GO:0003677	DNA binding	101|905	0.87625	molecular function	GO:0008092	cytoskeletal protein binding	15|1390	0.69672	biological process	GO:0006397	mRNA processing	18|1679	0.81425	biological process	GO:0000902	cell morphogenesis	1|956	0.82465
biological process	GO:0007010	cytoskeleton organization	4|844	0.91656	molecular function	GO:0008289	lipid binding	9|1370	0.91666	biological process	GO:0015031	protein transport	29|905	0.88188	molecular function	GO:0003735	structural constituent of ribosome	49|1390	0.70108	molecular function	GO:0043167	ion binding	502|1679	0.81797	molecular function	GO:0004518	nuclease activity	18|956	0.83301
biological process	GO:0006399	tRNA metabolic process	11|844	0.92312	biological process	GO:0007267	cell-cell signaling	3|1370	0.91881	molecular function	GO:0016887	ATPase activity	20|905	0.88577	biological process	GO:0022607	cellular component assembly	40|1390	0.71996	molecular function	GO:0008134	transcription factor binding	16|1679	0.82484	biological process	GO:0006810	transport	147|956	0.8493
biological process	GO:0044403	symbiont process	25|844	0.92357	molecular function	GO:0016874	ligase activity	13|1370	0.92588	molecular function	GO:0004518	nuclease activity	16|905	0.89042	molecular function	GO:0003723	RNA binding	65|1390	0.72188	molecular function	GO:0008168	methyltransferase activity	29|1679	0.835	molecular function	GO:0003700	DNA-binding transcription factor activity	32|956	0.85001
biological process	GO:0006605	protein targeting	3|844	0.92434	biological process	GO:0006950	response to stress	74|1370	0.92744	cellular component	GO:0009536	plastid	1|905	0.89143	molecular function	GO:0019899	enzyme binding	7|1390	0.73887	cellular component	GO:0005576	extracellular region	78|1679	0.84036	cellular component	GO:0005773	vacuole	1|956	0.85763
biological process	GO:0006914	autophagy	1|844	0.93184	biological process	GO:0006457	protein folding	4|1370	0.93037	cellular component	GO:0005783	endoplasmic reticulum	14|905	0.89384	cellular component	GO:0005856	cytoskeleton	27|1390	0.75898	biological process	GO:0008219	cell death	10|1679	0.84358	biological process	GO:0034655	nucleobase-containing compound catabolic process	8|956	0.86174
biological process	GO:0008283	cell proliferation	1|844	0.93713	cellular component	GO:0031410	cytoplasmic vesicle	6|1370	0.93412	biological process	GO:0007059	chromosome segregation	4|905	0.90273	biological process	GO:0071554	cell wall organization or biogenesis	7|1390	0.79288	cellular component	GO:0043226	organelle	374|1679	0.87234	biological process	GO:0007155	cell adhesion	4|956	0.8632
molecular function	GO:0003723	RNA binding	32|844	0.94287	biological process	GO:0006397	mRNA processing	12|1370	0.93496	biological process	GO:0050877	nervous system process	1|905	0.90334	cellular component	GO:0005783	endoplasmic reticulum	25|1390	0.79993	molecular function	GO:0019899	enzyme binding	7|1679	0.88259	molecular function	GO:0016765	transferase activity, transferring alkyl or aryl (other than methyl) groups	2|956	0.87459
cellular component	GO:0005694	chromosome	23|844	0.94387	molecular function	GO:0008092	cytoskeletal protein binding	11|1370	0.93544	molecular function	GO:0003924	GTPase activity	13|905	0.91625	cellular component	GO:0005737	cytoplasm	188|1390	0.8008	biological process	GO:0019748	secondary metabolic process	4|1679	0.88387	cellular component	GO:0005929	cilium	3|956	0.87907
cellular component	GO:0005730	nucleolus	5|844	0.94544	biological process	GO:0006914	autophagy	2|1370	0.93925	biological process	GO:0006091	generation of precursor metabolites and energy	15|905	0.91983	cellular component	GO:0005635	nuclear envelope	2|1390	0.80926	cellular component	GO:0005654	nucleoplasm	25|1679	0.88584	molecular function	GO:0008092	cytoskeletal protein binding	8|956	0.88153
biological process	GO:0015979	photosynthesis	6|844	0.94836	molecular function	GO:0008135	translation factor activity, RNA binding	5|1370	0.94413	biological process	GO:0007005	mitochondrion organization	3|905	0.92197	cellular component	GO:0005730	nucleolus	12|1390	0.81812	molecular function	GO:0032182	ubiquitin-like protein binding	1|1679	0.88762	cellular component	GO:0005622	intracellular	282|956	0.88384
biological process	GO:0007165	signal transduction	47|844	0.95229	biological process	GO:0030154	cell differentiation	9|1370	0.95042	cellular component	GO:0005730	nucleolus	6|905	0.92379	molecular function	GO:0008168	methyltransferase activity	24|1390	0.81887	molecular function	GO:0003729	mRNA binding	1|1679	0.89022	cellular component	GO:0005694	chromosome	29|956	0.88847
biological process	GO:0006259	DNA metabolic process	56|844	0.95927	molecular function	GO:0030234	enzyme regulator activity	24|1370	0.95187	molecular function	GO:0016746	transferase activity, transferring acyl groups	14|905	0.92629	biological process	GO:0006412	translation	67|1390	0.82667	biological process	GO:0022607	cellular component assembly	44|1679	0.89849	biological process	GO:0009056	catabolic process	35|956	0.89588
molecular function	GO:0019899	enzyme binding	2|844	0.95965	cellular component	GO:0005730	nucleolus	9|1370	0.95777	cellular component	GO:0005694	chromosome	26|905	0.93404	molecular function	GO:0004386	helicase activity	24|1390	0.82829	biological process	GO:0009056	catabolic process	65|1679	0.89927	molecular function	GO:0008289	lipid binding	6|956	0.90262
molecular function	GO:0016301	kinase activity	60|844	0.9608	biological process	GO:0006605	protein targeting	5|1370	0.96036	cellular component	GO:0005615	extracellular space	3|905	0.94548	biological process	GO:0044281	small molecule metabolic process	145|1390	0.83081	biological process	GO:0006605	protein targeting	8|1679	0.89986	biological process	GO:0007010	cytoskeleton organization	5|956	0.90283
biological process	GO:0051604	protein maturation	4|844	0.96092	molecular function	GO:0019899	enzyme binding	4|1370	0.96513	biological process	GO:0140014	mitotic nuclear division	1|905	0.94623	biological process	GO:0007010	cytoskeleton organization	9|1390	0.83596	molecular function	GO:0004386	helicase activity	27|1679	0.91083	biological process	GO:0006259	DNA metabolic process	68|956	0.91924
cellular component	GO:0000228	nuclear chromosome	3|844	0.96517	molecular function	GO:0016765	transferase activity, transferring alkyl or aryl (other than methyl) groups	2|1370	0.96595	biological process	GO:0006397	mRNA processing	7|905	0.94674	biological process	GO:0006259	DNA metabolic process	107|1390	0.84005	biological process	GO:0006914	autophagy	3|1679	0.91814	biological process	GO:0007059	chromosome segregation	4|956	0.92113
molecular function	GO:0004386	helicase activity	10|844	0.96625	biological process	GO:0000003	reproduction	23|1370	0.96703	biological process	GO:0006914	autophagy	1|905	0.95084	biological process	GO:0015031	protein transport	48|1390	0.84473	cellular component	GO:0005622	intracellular	498|1679	0.92873	molecular function	GO:0016746	transferase activity, transferring acyl groups	15|956	0.92228
biological process	GO:0005975	carbohydrate metabolic process	31|844	0.97507	biological process	GO:0044281	small molecule metabolic process	132|1370	0.96776	molecular function	GO:0016853	isomerase activity	8|905	0.95243	molecular function	GO:0008233	peptidase activity	62|1390	0.86904	biological process	GO:0006464	cellular protein modification process	173|1679	0.93168	biological process	GO:0022607	cellular component assembly	22|956	0.94265
cellular component	GO:0005615	extracellular space	2|844	0.97699	biological process	GO:0050877	nervous system process	1|1370	0.97131	biological process	GO:0000278	mitotic cell cycle	2|905	0.95992	biological process	GO:0050877	nervous system process	2|1390	0.87584	cellular component	GO:0000228	nuclear chromosome	9|1679	0.93346	biological process	GO:0044403	symbiont process	28|956	0.94497
biological process	GO:0007049	cell cycle	9|844	0.98137	biological process	GO:0044403	symbiont process	39|1370	0.98121	cellular component	GO:0005737	cytoplasm	112|905	0.96052	cellular component	GO:0005622	intracellular	415|1390	0.8842	molecular function	GO:0016779	nucleotidyltransferase activity	26|1679	0.93387	biological process	GO:0140014	mitotic nuclear division	1|956	0.95344
biological process	GO:0006629	lipid metabolic process	24|844	0.98505	biological process	GO:0006091	generation of precursor metabolites and energy	20|1370	0.98792	molecular function	GO:0003723	RNA binding	34|905	0.96496	cellular component	GO:0005768	endosome	1|1390	0.88569	molecular function	GO:0016746	transferase activity, transferring acyl groups	28|1679	0.94097	biological process	GO:0006914	autophagy	1|956	0.95665
biological process	GO:0009056	catabolic process	25|844	0.98576	molecular function	GO:0004386	helicase activity	17|1370	0.98796	molecular function	GO:0016810	hydrolase activity, acting on carbon-nitrogen (but not peptide) bonds	1|905	0.96535	biological process	GO:0034655	nucleobase-containing compound catabolic process	12|1390	0.88658	biological process	GO:0032196	transposition	9|1679	0.94484	biological process	GO:0061024	membrane organization	2|956	0.95689
molecular function	GO:0043167	ion binding	223|844	0.99084	molecular function	GO:0003677	DNA binding	142|1370	0.98915	cellular component	GO:0005654	nucleoplasm	10|905	0.97135	cellular component	GO:0005654	nucleoplasm	20|1390	0.89843	cellular component	GO:0005783	endoplasmic reticulum	26|1679	0.95343	molecular function	GO:0008134	transcription factor binding	6|956	0.96469
biological process	GO:0002376	immune system process	3|844	0.99121	cellular component	GO:0005654	nucleoplasm	15|1370	0.98992	molecular function	GO:0019899	enzyme binding	2|905	0.97349	cellular component	GO:0005886	plasma membrane	31|1390	0.90088	molecular function	GO:0004518	nuclease activity	29|1679	0.96295	molecular function	GO:0016874	ligase activity	7|956	0.97325
molecular function	GO:0016887	ATPase activity	13|844	0.9915	biological process	GO:0006399	tRNA metabolic process	16|1370	0.99008	biological process	GO:0042254	ribosome biogenesis	29|905	0.98754	biological process	GO:0016192	vesicle-mediated transport	30|1390	0.90262	biological process	GO:0034641	cellular nitrogen compound metabolic process	518|1679	0.97268	cellular component	GO:0005783	endoplasmic reticulum	12|956	0.97643
cellular component	GO:0005634	nucleus	63|844	0.99168	cellular component	GO:0005694	chromosome	36|1370	0.9902	cellular component	GO:0005840	ribosome	29|905	0.98859	cellular component	GO:0043226	organelle	305|1390	0.91328	biological process	GO:0051276	chromosome organization	27|1679	0.97574	cellular component	GO:0005634	nucleus	77|956	0.97887
molecular function	GO:0003924	GTPase activity	8|844	0.99274	molecular function	GO:0003924	GTPase activity	16|1370	0.99306	molecular function	GO:0003735	structural constituent of ribosome	23|905	0.98861	cellular component	GO:0032991	protein-containing complex	323|1390	0.91397	cellular component	GO:0005829	cytosol	2|1679	0.97749	cellular component	GO:0005654	nucleoplasm	10|956	0.98196
molecular function	GO:0016853	isomerase activity	5|844	0.99383	cellular component	GO:0032991	protein-containing complex	301|1370	0.9936	cellular component	GO:0005634	nucleus	68|905	0.99573	biological process	GO:0006520	cellular amino acid metabolic process	49|1390	0.9153	biological process	GO:0015031	protein transport	51|1679	0.97794	biological process	GO:0007005	mitochondrion organization	2|956	0.98284
cellular component	GO:0009579	thylakoid	3|844	0.99449	cellular component	GO:0000228	nuclear chromosome	4|1370	0.99604	biological process	GO:0016192	vesicle-mediated transport	12|905	0.99762	biological process	GO:0000902	cell morphogenesis	1|1390	0.92233	molecular function	GO:0003723	RNA binding	66|1679	0.9827	biological process	GO:0000003	reproduction	13|956	0.98974
biological process	GO:0006464	cellular protein modification process	70|844	0.99521	biological process	GO:0034641	cellular nitrogen compound metabolic process	406|1370	0.99668	cellular component	GO:0005622	intracellular	242|905	0.99882	cellular component	GO:0005634	nucleus	124|1390	0.92409	biological process	GO:0016192	vesicle-mediated transport	31|1679	0.98791	biological process	GO:0006399	tRNA metabolic process	8|956	0.99816
molecular function	GO:0003677	DNA binding	75|844	0.99895	cellular component	GO:0005622	intracellular	380|1370	0.99809	biological process	GO:0006412	translation	30|905	0.99905	molecular function	GO:0004518	nuclease activity	25|1390	0.92819	biological process	GO:0006399	tRNA metabolic process	21|1679	0.99052	cellular component	GO:0005794	Golgi apparatus	1|956	0.99858
					molecular function	GO:0008233	peptidase activity	46|1370	0.99896	cellular component	GO:0032991	protein-containing complex	179|905	0.99986	molecular function	GO:0030234	enzyme regulator activity	25|1390	0.94424	cellular component	GO:0005694	chromosome	46|1679	0.99125	biological process	GO:0015031	protein transport	21|956	0.9987
					cellular component	GO:0043226	organelle	274|1370	0.99904	cellular component	GO:0043226	organelle	167|905	0.99989	molecular function	GO:0005198	structural molecule activity	71|1390	0.96367	molecular function	GO:0003677	DNA binding	177|1679	0.99236	molecular function	GO:0003677	DNA binding	88|956	0.99903
					molecular function	GO:0016887	ATPase activity	21|1370	0.99925						biological process	GO:0006457	protein folding	3|1390	0.97632	molecular function	GO:0003924	GTPase activity	21|1679	0.99374	biological process	GO:0016192	vesicle-mediated transport	10|956	0.99981
					biological process	GO:0015031	protein transport	29|1370	0.99993						molecular function	GO:0051082	unfolded protein binding	3|1390	0.98414	biological process	GO:0007010	cytoskeleton organization	6|1679	0.99591
					cellular component	GO:0005634	nucleus	95|1370	0.99997						molecular function	GO:0016779	nucleotidyltransferase activity	18|1390	0.98513	molecular function	GO:0051082	unfolded protein binding	3|1679	0.99594
															molecular function	GO:0003924	GTPase activity	18|1390	0.98519	cellular component	GO:0005856	cytoskeleton	21|1679	0.99843
															biological process	GO:0034641	cellular nitrogen compound metabolic process	419|1390	0.9907	cellular component	GO:0005730	nucleolus	7|1679	0.99919
															biological process	GO:0006399	tRNA metabolic process	16|1390	0.99381	cellular component	GO:0005634	nucleus	125|1679	0.9999
																				biological process	GO:0006259	DNA metabolic process	93|1679	1

## Sheet: Table S3
Table S3 Significant pathway enrichment analysis of DEGs
DL_600 vs. DL_200				DL_1000 vs. DL_200				DL_600 vs. DL_1000				YL_600 vs. YL_200				YL_1000 vs. YL_200				YL_600 vs. YL_1000				DL_200 vs. YL_200				DL_600 vs. YL_600				DL_1000 vs. YL_1000
ID	Pathways	P value	DEGs number	ID	Pathways	P value	DEGs number	ID	Pathways	P value	DEGs number	ID	Pathways	P value	DEGs number	ID	Pathways	P value	DEGs number	ID	Pathways	P value	DEGs number	ID	Pathways	P value	DEGs number	ID	Pathways	P value	DEGs number	ID	Pathways	P value	DEGs number
ko03010	Ribosome	1.54796e-18	86	ko00196	Photosynthesis - antenna proteins	4.02043e-15	22	ko00196	Photosynthesis - antenna proteins	4.94438e-19	21	ko00940	Phenylpropanoid biosynthesis	2.65519e-06	33	ko00196	Photosynthesis - antenna proteins	1.99005e-09	18	ko03010	Ribosome	6.36221e-05	60	ko03030	DNA replication	3.48553e-08	39	ko03030	DNA replication	3.30109e-09	46	Plant-pathogen interaction	ko04626	8.99181e-09	84
ko00941	Flavonoid biosynthesis	2.42736e-07	13	ko00520	Amino sugar and nucleotide sugar metabolism	1.82638e-06	30	ko00830	Retinol metabolism	0.00112705	6	ko00260	Glycine, serine and threonine metabolism	7.62198e-06	20	ko00195	Photosynthesis	8.61306e-06	17	ko04626	Plant-pathogen interaction	0.000625723	23	ko03430	Mismatch repair	1.56557e-07	33	ko03440	Homologous recombination	1.34843e-08	43	Tryptophan metabolism	ko00380	8.94246e-07	32
ko00360	Phenylalanine metabolism	9.02749e-07	12	ko00380	Tryptophan metabolism	4.27138e-06	17	ko04212	Longevity regulating pathway - worm	0.00147646	9	ko04712	Circadian rhythm - plant	0.000176288	12	ko00260	Glycine, serine and threonine metabolism	7.0271e-05	22	ko00740	Riboflavin metabolism	0.00235521	4	ko03440	Homologous recombination	4.88294e-07	35	ko03430	Mismatch repair	1.71725e-08	39	Homologous recombination	ko03440	3.33284e-06	44
ko00410	beta-Alanine metabolism	2.74871e-05	10	ko00941	Flavonoid biosynthesis	7.06327e-05	13	ko00902	Monoterpenoid biosynthesis	0.00354901	4	ko00620	Pyruvate metabolism	0.000254508	20	ko00280	Valine, leucine and isoleucine degradation	0.000140438	18	ko00402	Benzoxazinoid biosynthesis	0.00337928	3	ko03420	Nucleotide excision repair	3.0582e-05	34	ko03420	Nucleotide excision repair	8.61899e-06	40	DNA replication	ko03030	5.70178e-06	45
ko00945	Stilbenoid, diarylheptanoid and gingerol biosynthesis	0.000178715	8	ko04712	Circadian rhythm - plant	0.00216516	10	ko00860	Porphyrin and chlorophyll metabolism	0.00670721	6	ko00290	Valine, leucine and isoleucine biosynthesis	0.00026571	8	ko01230	Biosynthesis of amino acids	0.000372208	48	ko02010	ABC transporters	0.00770231	8	ko04626	Plant-pathogen interaction	9.98944e-05	49	ko00940	Phenylpropanoid biosynthesis	0.000257156	47	Mismatch repair	ko03430	2.72534e-05	37
ko00940	Phenylpropanoid biosynthesis	0.000330396	19	ko00904	Diterpenoid biosynthesis	0.00466529	8	ko05033	Nicotine addiction	0.00702843	3	ko00906	Carotenoid biosynthesis	0.000686783	10	ko00860	Porphyrin and chlorophyll metabolism	0.000996638	12	ko00330	Arginine and proline metabolism	0.0189781	8	ko00380	Tryptophan metabolism	0.000291169	19	ko00460	Cyanoamino acid metabolism	0.00179871	20	Nitrogen metabolism	ko00910	3.89077e-05	23
ko04712	Circadian rhythm - plant	0.000811146	8	ko05145	Toxoplasmosis	0.0089331	27	ko05032	Morphine addiction	0.00828767	3	ko01200	Carbon metabolism	0.000838467	42	ko00620	Pyruvate metabolism	0.0020784	22	ko04976	Bile secretion	0.0252518	7	ko00906	Carotenoid biosynthesis	0.000912878	14	ko04626	Plant-pathogen interaction	0.00194541	50	Fatty acid elongation	ko00062	7.63432e-05	24
ko00310	Lysine degradation	0.000950638	9	ko00903	Limonene and pinene degradation	0.013645	4	ko04146	Peroxisome	0.00835077	11	ko01230	Biosynthesis of amino acids	0.00115016	36	ko00900	Terpenoid backbone biosynthesis	0.00225173	14	ko00073	Cutin, suberine and wax biosynthesis	0.0281991	4	ko00592	alpha-Linolenic acid metabolism	0.00610324	17	ko00910	Nitrogen metabolism	0.00301374	15	Nucleotide excision repair	ko03420	0.00195285	39
ko00480	Glutathione metabolism	0.0012783	14	ko00945	Stilbenoid, diarylheptanoid and gingerol biosynthesis	0.0160494	7	ko00626	Naphthalene degradation	0.0111805	3	ko05145	Toxoplasmosis	0.00253224	29	ko00400	Phenylalanine, tyrosine and tryptophan biosynthesis	0.00238374	12	ko00710	Carbon fixation in photosynthetic organisms	0.0389435	10	ko04075	Plant hormone signal transduction	0.00693725	37	ko00902	Monoterpenoid biosynthesis	0.00904916	7	alpha-Linolenic acid metabolism	ko00592	0.00377873	24
ko00903	Limonene and pinene degradation	0.00216148	4	ko00360	Phenylalanine metabolism	0.0172512	8	ko04727	GABAergic synapse	0.0156724	5	ko00010	Glycolysis / Gluconeogenesis	0.00283285	22	ko04712	Circadian rhythm - plant	0.00238374	12	ko00908	Zeatin biosynthesis	0.0440225	4	ko00500	Starch and sucrose metabolism	0.00713291	36	ko00380	Tryptophan metabolism	0.0164729	16	Plant hormone signal transduction	ko04075	0.00798586	52
ko00944	Flavone and flavonol biosynthesis	0.00271268	3	ko00625	Chloroalkane and chloroalkene degradation	0.0235799	5	ko01220	Degradation of aromatic compounds	0.0185146	3	ko00280	Valine, leucine and isoleucine degradation	0.00312422	12	ko00940	Phenylpropanoid biosynthesis	0.00277143	31					ko00940	Phenylpropanoid biosynthesis	0.0134452	34	ko04075	Plant hormone signal transduction	0.0283855	39	Benzoxazinoid biosynthesis	ko00402	0.0101691	5
ko00910	Nitrogen metabolism	0.00275134	7	ko00940	Phenylpropanoid biosynthesis	0.0250533	21	ko05133	Pertussis	0.0189658	12	ko05410	Hypertrophic cardiomyopathy (HCM)	0.00421799	6	ko00071	Fatty acid degradation	0.00368073	16					ko00100	Steroid biosynthesis	0.0250636	10	ko00052	Galactose metabolism	0.0467098	15	Carotenoid biosynthesis	ko00906	0.0133183	15
ko00625	Chloroalkane and chloroalkene degradation	0.00278116	5	ko00053	Ascorbate and aldarate metabolism	0.0255274	8	ko00460	Cyanoamino acid metabolism	0.0197183	7	ko05162	Measles	0.0049432	27	ko00010	Glycolysis / Gluconeogenesis	0.00447757	27					ko00902	Monoterpenoid biosynthesis	0.0421959	5	ko03008	Ribosome biogenesis in eukaryotes	0.0479653	27	Linoleic acid metabolism	ko00591	0.0247623	10
ko00380	Tryptophan metabolism	0.00424026	8	ko04075	Plant hormone signal transduction	0.029428	22	ko04211	Longevity regulating pathway	0.0262482	7	ko04210	Apoptosis	0.00713905	8	ko00710	Carbon fixation in photosynthetic organisms	0.0045256	20					ko00520	Amino sugar and nucleotide sugar metabolism	0.0493263	27					Monoterpenoid biosynthesis	ko00902	0.0288839	7
ko00260	Glycine, serine and threonine metabolism	0.0102449	9	ko04142	Lysosome	0.0358702	10	ko04064	NF-kappa B signaling pathway	0.029991	11	ko00250	Alanine, aspartate and glutamate metabolism	0.00926234	11	ko00500	Starch and sucrose metabolism	0.00491183	31													Phenylpropanoid biosynthesis	ko00940	0.0302544	46
ko00290	Valine, leucine and isoleucine biosynthesis	0.0135185	4	ko00500	Starch and sucrose metabolism	0.0363176	21	ko04068	FoxO signaling pathway	0.0317064	6	ko00710	Carbon fixation in photosynthetic organisms	0.00990225	15	ko00410	beta-Alanine metabolism	0.00529703	11													Amino sugar and nucleotide sugar metabolism	ko00520	0.0446297	39
ko00340	Histidine metabolism	0.0135185	4	ko04626	Plant-pathogen interaction	0.0376426	23	ko04115	p53 signaling pathway	0.034315	5	ko04920	Adipocytokine signaling pathway	0.0099552	8	ko00330	Arginine and proline metabolism	0.00689348	14
ko00053	Ascorbate and aldarate metabolism	0.0169512	6	ko00195	Photosynthesis	0.0497193	7	ko04721	Synaptic vesicle cycle	0.0373573	6	ko00670	One carbon pool by folate	0.0119342	5	ko00625	Chloroalkane and chloroalkene degradation	0.00759108	7
ko00350	Tyrosine metabolism	0.0169512	6					ko04712	Circadian rhythm - plant	0.0377611	5	ko00030	Pentose phosphate pathway	0.0131533	11	ko00903	Limonene and pinene degradation	0.00897479	5
ko05204	Chemical carcinogenesis	0.0180084	8					ko05204	Chemical carcinogenesis	0.0406106	7	ko00908	Zeatin biosynthesis	0.0132818	6	ko01200	Carbon metabolism	0.0110794	48
ko00620	Pyruvate metabolism	0.0200013	10					ko04011	MAPK signaling pathway - yeast	0.0414117	5	ko04810	Regulation of actin cytoskeleton	0.0141756	10	ko00250	Alanine, aspartate and glutamate metabolism	0.0151907	13
ko00280	Valine, leucine and isoleucine degradation	0.0201455	7					ko05140	Leishmaniasis	0.0425448	10	ko04115	p53 signaling pathway	0.0156202	8	ko00906	Carotenoid biosynthesis	0.0158366	9
ko04915	Estrogen signaling pathway	0.0210664	8					ko04723	Retrograde endocannabinoid signaling	0.0427249	3	ko00770	Pantothenate and CoA biosynthesis	0.0160594	6	ko03010	Ribosome	0.019309	87
ko00980	Metabolism of xenobiotics by cytochrome P450	0.0218851	8					ko00500	Starch and sucrose metabolism	0.0469257	13	ko04931	Insulin resistance	0.0170797	9	ko04920	Adipocytokine signaling pathway	0.0203215	9
ko00902	Monoterpenoid biosynthesis	0.0249066	3					ko00980	Metabolism of xenobiotics by cytochrome P450	0.0478596	7	ko04666	Fc gamma R-mediated phagocytosis	0.0193015	9	ko00340	Histidine metabolism	0.0214744	6
ko04918	Thyroid hormone synthesis	0.0256816	4					ko03440	Homologous recombination	0.0493811	9	ko04620	Toll-like receptor signaling pathway	0.0215209	17	ko00290	Valine, leucine and isoleucine biosynthesis	0.0214744	6
ko00950	Isoquinoline alkaloid biosynthesis	0.031511	4									ko05133	Pertussis	0.0225039	18	ko02010	ABC transporters	0.0234791	11
ko00140	Steroid hormone biosynthesis	0.0362173	3									ko00460	Cyanoamino acid metabolism	0.0234291	10	ko00730	Thiamine metabolism	0.0261231	5
ko01210	2-Oxocarboxylic acid metabolism	0.0421567	7									ko05142	Chagas disease (American trypanosomiasis)	0.0240699	18	ko00680	Methane metabolism	0.0267846	14
ko00982	Drug metabolism - cytochrome P450	0.0421567	7									ko04214	Apoptosis - fly	0.0267361	6	ko00460	Cyanoamino acid metabolism	0.0333776	12
ko00960	Tropane, piperidine and pyridine alkaloid biosynthesis	0.0427032	3									ko04064	NF-kappa B signaling pathway	0.0274278	17	ko00360	Phenylalanine metabolism	0.0342162	9
ko04917	Prolactin signaling pathway	0.0447444	2									ko05140	Leishmaniasis	0.0292077	16	ko00380	Tryptophan metabolism	0.0361511	11
ko00450	Selenocompound metabolism	0.0453215	4									ko00680	Methane metabolism	0.0295123	11	ko00960	Tropane, piperidine and pyridine alkaloid biosynthesis	0.0373865	5
												ko04151	PI3K-Akt signaling pathway	0.03753	13	ko00643	Styrene degradation	0.040644	4
												ko04722	Neurotrophin signaling pathway	0.0379728	19	ko00521	Streptomycin biosynthesis	0.0464462	3
												ko00740	Riboflavin metabolism	0.0409306	3
												ko00020	Citrate cycle (TCA cycle)	0.0451925	11
												ko05131	Shigellosis	0.0493381	4
												ko01210	2-Oxocarboxylic acid metabolism	0.0494595	10
	315				275				500				492				675					348

## Sheet: Table S4
Table S4 Gene-specific primers used in gene expression analysis by qPCR
Gene id	Gene name	Forward Primer (5’…3’)	Reverse Primer (5’…3’)
Cluster-30296.45806	GST	AATTCGCTGAGGAGCTGCTT	AACACATGTTAACCGCGGTC
Cluster-30296.33065	gpx	AGACTTCCAGGCTTTCCAGC	GCACGAAGGAGGATGCCG
Cluster-30296.21793	E1.11.1.11	CCTGCCTCTTTGCTGCTACT	GTGGTCTCGCTTCTCCTCAG
Cluster-30296.2381	petJ	GACGGATGATAGCAAGCCCA	CCTGCGAGTGAATGTTGCTG
Cluster-30296.33666	psaK	AGTGCAAACAGAGCAGAGCA	ATCGCCGGCGGTAAAGTATT
Cluster-30296.31094	psbC	GCTCTTTATTTTGGCGGCGT	CCCAACCATACATGTCCCCC
Cluster-30296.33314	psbY	CAGCAAAGAAGAACCAGCGA	CCCTGTGTTTCGATCCGAGT
Cluster-30296.32267	CAT	TGATGCCACGCCAACTAGTT	CTATAACCACCGCGGGTACC
Cluster-30296.44972	PIF4	GCACTGGAGAAGGACCTGTAC	GCAGAAGGTGGAGCAGATGT
Cluster-28745.0	BRI1	ACCTGGCTGTCGTCAAACTT	GATCCAGAGGAATCGCGAGG
Cluster-30296.33272	PYL	GGGCGATCGTTGGTTTTTCC	AGCGAGTGCCGGAACTTAAA
Cluster-30296.6104	ARR-A	AAGGAGCAAGCGAAGACGAA	GCTGTCGCACTACTTCCAGT
Cluster-30296.25101	NPR1	GTTGCTGCAACCCCTATCCT	CAGAGGGTGGCAGTAGAAGC
Cluster-26500.1	SAUR	GCGCCAAGAAGTCGAACAAG	CGTCCGCTTCAGGAACTTCT
Cluster-30296.33660	ETR	GAAACCCCAGATCCAGACCG	TTTTCCCCTCCTTTTCCGGG
Cluster-30296.32931	JAZ	AGCCATACAAACCACCCCAG	AGGGAGGAATCAGGTACGCT
Cluster-30296.2336	ABF	CTTTGGCATGCTCCATGGTG	GCATGCCCATTTTGTTGGCT
Cluster-30296.3400	GH3	GGCGTCCATCAACCAGTACA	GGGGGACACACAGGATAAGC
Cluster-30296.20777	ARR-B	CATCCATCGCCCTCAACCTT	GGGGAAAGCAAAAGGGGAGA
Cluster-30296.47182	JAR1_4_6	TCGTCATGACCACATTCGCA	ATCGGCGATCATCGTGATGT
